# Supplementary material for: Role of miR-96/EVI1/miR-449a Axis in the Nasopharyngeal Carcinoma Cell Migration and Tumor Sphere Formation
Source: Int J Mol Sci. 2020 Jul 31;21(15):5495. doi: 10.3390/ijms21155495 (PMC7432346; doi:10.3390/ijms21155495)
Supplement: Supplementary file 1 [file ijms-21-05495-s001.zip]

Archive with 5 entries (4 files):
- ijms-833245 -Sup resub ver2/
- ijms-833245 -Sup resub ver2/Original WB - 1.pdf
- ijms-833245 -Sup resub ver2/Supplementary Figure 1.TIF
- ijms-833245 -Sup resub ver2/Supplementary Figure 2.TIF
- ijms-833245 -Sup resub ver2/Supplementary Figure 3.TIF
